# Supplementary material for: Decisions, Decisions: Observations of Resource Allocation Under Consumer-Directed Care
Source: Healthcare (Basel). 2025 Feb 27;13(5):516. doi: 10.3390/healthcare13050516 (PMC11899287; doi:10.3390/healthcare13050516)
Supplement: Supplementary file 1 [file healthcare-13-00516-s001.zip]

Archive with 1 entries (1 files):
- healthcare-3444199-supplementary.pdf
